# Supplementary material for: The Complete Mitochondrial Genome of Gynostemma pentaphyllum Reveals a Multipartite Structure and Dynamic Evolution in Cucurbitaceae
Source: Genes (Basel). 2025 Dec 20;17(1):7. doi: 10.3390/genes17010007 (PMC12840931; doi:10.3390/genes17010007)
Supplement: Supplementary file 1 [file genes-17-00007-s001.zip › Table S1.xlsx]

## Sheet: Table S1
Table S1. Six distinct contigs identified in the mitochondrial genome of Gynostemma pentaphyllum
Genome	Genome_type	Genome_length	Genome_GC(%)	CDS_len	CDS_GC(%)	tRNA_len	tRNA_GC(%)	rRNA_len	rRNA_GC(%)	Pseudo_gene_nu
Gynostemma pentaphyllum-1	circular	131395	45	12757	42.85	664	49.25	0	0	0
Gynostemma pentaphyllum-2	circular	78097	45.91	7544	41.29	375	50.13	2063	53.56	0
Gynostemma pentaphyllum-3	circular	45828	45.91	5133	44.48	233	48.93	0	0	0
Gynostemma pentaphyllum-4	circular	24583	45.46	1671	42.91	74	58.11	3392	51.06	0
Gynostemma pentaphyllum-5	circular	22889	44.74	3018	40.69	73	43.84	0	0	0
Gynostemma pentaphyllum-6	circular	21492	45.36	3864	47	76	46.05	0	0	0
Gynostemma pentaphyllum Total	-	324284	45.39	33987	43.03	1495	49.43	5455	52.01	0
