# Supplementary material for: The Complete Mitochondrial Genome of Gynostemma pentaphyllum Reveals a Multipartite Structure and Dynamic Evolution in Cucurbitaceae
Source: Genes (Basel). 2025 Dec 20;17(1):7. doi: 10.3390/genes17010007 (PMC12840931; doi:10.3390/genes17010007)
Supplement: Supplementary file 1 [file genes-17-00007-s001.zip › Table S2.xlsx]

## Sheet: Table  S2
Table S2. Functional classifications and physical locations of genes in the mitochondrial genome of Gynostemma pentaphyllum mitochondrial genome
Group of genes	Gene name	Length	Start codon	Stop codon	Amino acid
ATP synthase	atp1	1530	ATG	TGA	510
	atp4	597	ATG	TAG	199
	atp6	720	ATG	CAA(TAA)	240
	atp8	480	ATG	TAA	160
	atp9	225	ATG	CGA(TGA)	75
Cytohrome c biogenesis	ccmB	621	ATG	TGA	207
	ccmB	621	ATG	TGA	207
	ccmC	699	ATG	TGA	233
	ccmFc	1317	ATG	TGA	439
	ccmFn	1728	ATG	TGA	576
Ubichinol cytochrome c reductase	cob	1173	ATG	TAG	391
Cytochrome c oxidase	cox1	1584	ACG(ATG)	TAA	528
	cox2	783	ATG	TAA	261
	cox3	798	ATG	TGA	266
Maturases	matR	1947	ATG	TAG	649
Transport membrance protein	mttB	840	ATG	TAG	280
NADH dehydrogenase	nad1	978	ACG(ATG)	TAA	326
	nad2	1467	ATG	TAA	489
	nad3	357	ATG	TAA	119
	nad4	1488	ATG	TGA	496
	nad4L	303	ACG(ATG)	TAA	101
	nad5	2013	ATG	TAA	671
	nad6	618	ATG	TAA	206
	nad7	1185	ATG	TAG	395
	nad9	573	ATG	TAA	191
Ribosomal proteins (LSU)	rpl10	489	ATG	TAA	163
	rpl10	489	ATG	TAA	163
	rpl16	516	ATG	TAA	172
	rpl2	1005	ATG	TAA	335
	rpl5	558	ATG	TAA	186
Ribosomal proteins (SSU)	rps1	612	ATG	TAA	204
	rps10	393	ATG	CGA(TGA)	131
	rps12	378	ATG	TGA	126
	rps13	351	ATG	TGA	117
	rps14	303	ATG	TAG	101
	rps19	279	ATG	TAA	93
	rps19	279	ATG	TAA	93
	rps3	1692	ATG	TAG	564
	rps4	831	ATG	TAA	277
	rps7	447	ATG	TAA	149
Succinate dehydrogenase	sdh3	312	ATG	TGA	104
	sdh4	408	ATG	TGA	136
Ribosomal RNAs	rrn18	1945
	rrn26	3392
	rrn5	118
Transfer RNAs	trnC-GCA	73
	trnC-GCA	71
	trnE-TTC	72
	trnF-GAA	74
	trnG-GCC	72
	trnH-GTG	74
	trnI-TAT	76
	trnK-TTT	73
	trnK-TTT	73
	trnM-CAT	77
	trnM-CAT	74
	trnM-CAT	73
	trnN-GTT	72
	trnP-TGG	75
	trnQ-TTG	72
	trnQ-TTG	75
	trnS-GCT	75
	trnS-TGA	87
	trnW-CCA	74
	trnY-GTA	83
