# Supplementary material for: The Complete Mitochondrial Genome of Gynostemma pentaphyllum Reveals a Multipartite Structure and Dynamic Evolution in Cucurbitaceae
Source: Genes (Basel). 2025 Dec 20;17(1):7. doi: 10.3390/genes17010007 (PMC12840931; doi:10.3390/genes17010007)
Supplement: Supplementary file 1 [file genes-17-00007-s001.zip › Table S3.xlsx]

## Sheet: Table  S3
Table S3. Number and locations of RNA editing sites identified in all protein-coding genes (PCGs)
Gene	Codon position	Number
atp1	All	10
atp1	1	2
atp1	2	4
atp1	3	4
atp4	All	17
atp4	1	6
atp4	2	10
atp4	3	1
atp6	All	27
atp6	1	8
atp6	2	14
atp6	3	5
atp8	All	11
atp8	1	2
atp8	2	3
atp8	3	6
atp9	All	10
atp9	1	2
atp9	2	6
atp9	3	2
ccmB	All	72
ccmB	1	24
ccmB	2	32
ccmB	3	16
ccmC	All	44
ccmC	1	15
ccmC	2	16
ccmC	3	13
ccmFc	All	32
ccmFc	1	11
ccmFc	2	14
ccmFc	3	7
ccmFn	All	48
ccmFn	1	21
ccmFn	2	17
ccmFn	3	10
cob	All	19
cob	1	12
cob	2	5
cob	3	2
cox1	All	25
cox1	1	6
cox1	2	16
cox1	3	3
cox2	All	20
cox2	1	7
cox2	2	9
cox2	3	4
cox3	All	13
cox3	1	4
cox3	2	5
cox3	3	4
matR	All	18
matR	1	6
matR	2	9
matR	3	3
mttB	All	51
mttB	1	21
mttB	2	15
mttB	3	15
nad1	All	30
nad1	1	10
nad1	2	14
nad1	3	6
nad2	All	37
nad2	1	10
nad2	2	18
nad2	3	9
nad3	All	20
nad3	1	5
nad3	2	10
nad3	3	5
nad4	All	59
nad4	1	18
nad4	2	27
nad4	3	14
nad4L	All	19
nad4L	1	3
nad4L	2	11
nad4L	3	5
nad5	All	38
nad5	1	8
nad5	2	24
nad5	3	6
nad6	All	14
nad6	1	5
nad6	2	6
nad6	3	3
nad7	All	37
nad7	1	7
nad7	2	20
nad7	3	10
nad9	All	9
nad9	1	3
nad9	2	5
nad9	3	1
rpl10	All	18
rpl10	1	2
rpl10	2	10
rpl10	3	6
rpl16	All	11
rpl16	1	3
rpl16	2	5
rpl16	3	3
rpl2	All	4
rpl2	1	1
rpl2	2	2
rpl2	3	1
rpl5	All	13
rpl5	1	4
rpl5	2	8
rpl5	3	1
rps1	All	11
rps1	1	2
rps1	2	6
rps1	3	3
rps10	All	7
rps10	1	4
rps10	2	2
rps10	3	1
rps12	All	8
rps12	1	2
rps12	2	5
rps12	3	1
rps13	All	5
rps13	1	1
rps13	2	3
rps13	3	1
rps14	All	4
rps14	1	1
rps14	2	1
rps14	3	2
rps19	All	14
rps19	1	0
rps19	2	6
rps19	3	8
rps3	All	19
rps3	1	3
rps3	2	9
rps3	3	7
rps4	All	23
rps4	1	2
rps4	2	14
rps4	3	7
rps7	All	6
rps7	1	2
rps7	2	2
rps7	3	2
sdh3	All	10
sdh3	1	2
sdh3	2	4
sdh3	3	4
sdh4	All	17
sdh4	1	2
sdh4	2	10
sdh4	3	5
Total	-	850
