# Supplementary material for: The Complete Mitochondrial Genome of Gynostemma pentaphyllum Reveals a Multipartite Structure and Dynamic Evolution in Cucurbitaceae
Source: Genes (Basel). 2025 Dec 20;17(1):7. doi: 10.3390/genes17010007 (PMC12840931; doi:10.3390/genes17010007)
Supplement: Supplementary file 1 [file genes-17-00007-s001.zip › Table S4.xlsx]

## Sheet: Table  S4
Table S4. Prediction of RNA editing sites in the mitochondrial genome of Gynostemma pentaphyllum
ID	Gene	Nt Pos	AA Pos	Effect	Probability value(>=0.2)
Gynostemma pentaphyllum	atp1	1039	347	CCT (P) => TCT (S)	0.999
Gynostemma pentaphyllum	atp1	1178	393	TCA (S) => TTA (L)	1
Gynostemma pentaphyllum	atp1	1292	431	CCG (P) => CTG (L)	0.999
Gynostemma pentaphyllum	atp1	1415	472	CCA (P) => CTA (L)	0.975
Gynostemma pentaphyllum	atp1	1490	497	CCA (P) => CTA (L)	1
Gynostemma pentaphyllum	atp4	59	20	TCT (S) => TTT (F)	0.995
Gynostemma pentaphyllum	atp4	89	30	TCA (S) => TTA (L)	1
Gynostemma pentaphyllum	atp4	118	40	CGT (R) => TGT (C)	0.968
Gynostemma pentaphyllum	atp4	181	61	CTC (L) => TTC (F)	0.418
Gynostemma pentaphyllum	atp4	215	72	TCG (S) => TTG (L)	0.999
Gynostemma pentaphyllum	atp4	227	76	CCC (P) => CTC (L)	0.999
Gynostemma pentaphyllum	atp4	248	83	CCT (P) => CTT (L)	1
Gynostemma pentaphyllum	atp4	250	84	CCG (P) => TTG (L)	0.903
Gynostemma pentaphyllum	atp4	251	84	CCG (P) => TTG (L)	1
Gynostemma pentaphyllum	atp4	317	106	TCA (S) => TTA (L)	0.204
Gynostemma pentaphyllum	atp4	395	132	TCA (S) => TTA (L)	0.999
Gynostemma pentaphyllum	atp4	407	136	CCA (P) => CTA (L)	0.993
Gynostemma pentaphyllum	atp4	416	139	ACT (T) => ATT (I)	0.987
Gynostemma pentaphyllum	atp6	37	13	CCA (P) => TCA (S)	1
Gynostemma pentaphyllum	atp6	116	39	TCA (S) => TTA (L)	0.999
Gynostemma pentaphyllum	atp6	167	56	CCG (P) => CTG (L)	1
Gynostemma pentaphyllum	atp6	229	77	CGC (R) => TGC (C)	0.999
Gynostemma pentaphyllum	atp6	236	79	TCG (S) => TTG (L)	0.99
Gynostemma pentaphyllum	atp6	254	85	TCG (S) => TTG (L)	0.998
Gynostemma pentaphyllum	atp6	262	88	CGT (R) => TGT (C)	0.999
Gynostemma pentaphyllum	atp6	269	90	CCC (P) => CTT (L)	0.997
Gynostemma pentaphyllum	atp6	270	90	CCC (P) => CTT (L)	0.968
Gynostemma pentaphyllum	atp6	401	134	TCA (S) => TTA (L)	0.997
Gynostemma pentaphyllum	atp6	460	154	CCT (P) => TCT (S)	0.999
Gynostemma pentaphyllum	atp6	463	155	CAT (H) => TAT (Y)	1
Gynostemma pentaphyllum	atp6	485	162	TCA (S) => TTA (L)	0.999
Gynostemma pentaphyllum	atp6	527	176	TCA (S) => TTA (L)	1
Gynostemma pentaphyllum	atp6	548	183	TCC (S) => TTC (F)	1
Gynostemma pentaphyllum	atp6	599	200	CCT (P) => CTT (L)	0.999
Gynostemma pentaphyllum	atp6	656	219	TCA (S) => TTA (L)	0.998
Gynostemma pentaphyllum	atp6	664	222	CAT (H) => TAT (Y)	0.99
Gynostemma pentaphyllum	atp6	671	224	TCT (S) => TTT (F)	0.997
Gynostemma pentaphyllum	atp6	680	227	TCA (S) => TTA (L)	1
Gynostemma pentaphyllum	atp6	707	236	ACA (T) => ATA (I)	0.999
Gynostemma pentaphyllum	atp6	718	240	CAA (Q) => TAA (X)	0.936
Gynostemma pentaphyllum	atp8	47	16	TCA (S) => TTA (L)	0.999
Gynostemma pentaphyllum	atp8	76	26	CCC (P) => TTC (F)	0.997
Gynostemma pentaphyllum	atp8	77	26	CCC (P) => TTC (F)	0.727
Gynostemma pentaphyllum	atp8	179	60	CCC (P) => CTC (L)	0.202
Gynostemma pentaphyllum	atp9	20	7	TCA (S) => TTA (L)	1
Gynostemma pentaphyllum	atp9	50	17	TCA (S) => TTA (L)	0.991
Gynostemma pentaphyllum	atp9	134	45	TCA (S) => TTA (L)	1
Gynostemma pentaphyllum	atp9	190	64	CCA (P) => TTA (L)	0.239
Gynostemma pentaphyllum	atp9	191	64	CCA (P) => TTA (L)	1
Gynostemma pentaphyllum	atp9	212	71	TCA (S) => TTA (L)	0.997
Gynostemma pentaphyllum	atp9	215	72	TCC (S) => TTC (F)	0.996
Gynostemma pentaphyllum	atp9	223	75	CGA (R) => TGA (X)	0.95
Gynostemma pentaphyllum	ccmB	16	6	CTT (L) => TTT (F)	0.348
Gynostemma pentaphyllum	ccmB	16	6	CTT (L) => TTT (F)	0.348
Gynostemma pentaphyllum	ccmB	20	7	TCA (S) => TTA (L)	0.452
Gynostemma pentaphyllum	ccmB	20	7	TCA (S) => TTA (L)	0.452
Gynostemma pentaphyllum	ccmB	28	10	CAT (H) => TAT (Y)	0.947
Gynostemma pentaphyllum	ccmB	28	10	CAT (H) => TAT (Y)	0.947
Gynostemma pentaphyllum	ccmB	80	27	TCG (S) => TTG (L)	0.969
Gynostemma pentaphyllum	ccmB	80	27	TCG (S) => TTG (L)	0.969
Gynostemma pentaphyllum	ccmB	128	43	TCA (S) => TTA (L)	0.998
Gynostemma pentaphyllum	ccmB	128	43	TCA (S) => TTA (L)	0.998
Gynostemma pentaphyllum	ccmB	154	52	CGG (R) => TGG (W)	0.978
Gynostemma pentaphyllum	ccmB	154	52	CGG (R) => TGG (W)	0.978
Gynostemma pentaphyllum	ccmB	160	54	CCT (P) => TCT (S)	0.992
Gynostemma pentaphyllum	ccmB	160	54	CCT (P) => TCT (S)	0.992
Gynostemma pentaphyllum	ccmB	172	58	CCT (P) => TCT (S)	0.988
Gynostemma pentaphyllum	ccmB	172	58	CCT (P) => TCT (S)	0.988
Gynostemma pentaphyllum	ccmB	179	60	CCT (P) => CTT (L)	0.988
Gynostemma pentaphyllum	ccmB	179	60	CCT (P) => CTT (L)	0.988
Gynostemma pentaphyllum	ccmB	286	96	CGG (R) => TGG (W)	0.999
Gynostemma pentaphyllum	ccmB	286	96	CGG (R) => TGG (W)	0.999
Gynostemma pentaphyllum	ccmB	367	123	CGG (R) => TGG (W)	0.982
Gynostemma pentaphyllum	ccmB	367	123	CGG (R) => TGG (W)	0.982
Gynostemma pentaphyllum	ccmB	424	142	CGT (R) => TGT (C)	0.994
Gynostemma pentaphyllum	ccmB	424	142	CGT (R) => TGT (C)	0.994
Gynostemma pentaphyllum	ccmB	428	143	TCG (S) => TTG (L)	0.996
Gynostemma pentaphyllum	ccmB	428	143	TCG (S) => TTG (L)	0.996
Gynostemma pentaphyllum	ccmB	467	156	TCG (S) => TTG (L)	0.942
Gynostemma pentaphyllum	ccmB	467	156	TCG (S) => TTG (L)	0.942
Gynostemma pentaphyllum	ccmB	485	162	TCA (S) => TTA (L)	0.985
Gynostemma pentaphyllum	ccmB	485	162	TCA (S) => TTA (L)	0.985
Gynostemma pentaphyllum	ccmB	494	165	TCA (S) => TTA (L)	0.992
Gynostemma pentaphyllum	ccmB	494	165	TCA (S) => TTA (L)	0.992
Gynostemma pentaphyllum	ccmB	512	171	TCT (S) => TTT (F)	0.991
Gynostemma pentaphyllum	ccmB	512	171	TCT (S) => TTT (F)	0.991
Gynostemma pentaphyllum	ccmB	514	172	CGT (R) => TGT (C)	0.981
Gynostemma pentaphyllum	ccmB	514	172	CGT (R) => TGT (C)	0.981
Gynostemma pentaphyllum	ccmB	548	183	CCT (P) => CTT (L)	1
Gynostemma pentaphyllum	ccmB	548	183	CCT (P) => CTT (L)	1
Gynostemma pentaphyllum	ccmB	551	184	TCA (S) => TTA (L)	0.993
Gynostemma pentaphyllum	ccmB	551	184	TCA (S) => TTA (L)	0.993
Gynostemma pentaphyllum	ccmB	554	185	TCG (S) => TTG (L)	0.975
Gynostemma pentaphyllum	ccmB	554	185	TCG (S) => TTG (L)	0.975
Gynostemma pentaphyllum	ccmB	566	189	TCC (S) => TTC (F)	0.994
Gynostemma pentaphyllum	ccmB	566	189	TCC (S) => TTC (F)	0.994
Gynostemma pentaphyllum	ccmB	569	190	TCC (S) => TTC (F)	0.909
Gynostemma pentaphyllum	ccmB	569	190	TCC (S) => TTC (F)	0.909
Gynostemma pentaphyllum	ccmB	572	191	CCG (P) => CTG (L)	0.996
Gynostemma pentaphyllum	ccmB	572	191	CCG (P) => CTG (L)	0.996
Gynostemma pentaphyllum	ccmB	596	199	TCG (S) => TTG (L)	0.999
Gynostemma pentaphyllum	ccmB	596	199	TCG (S) => TTG (L)	0.999
Gynostemma pentaphyllum	ccmC	74	25	TCT (S) => TTT (F)	0.393
Gynostemma pentaphyllum	ccmC	76	26	CGG (R) => TGG (W)	1
Gynostemma pentaphyllum	ccmC	103	35	CAT (H) => TAT (Y)	0.999
Gynostemma pentaphyllum	ccmC	115	39	CGG (R) => TGG (W)	0.991
Gynostemma pentaphyllum	ccmC	133	45	CTT (L) => TTT (F)	0.987
Gynostemma pentaphyllum	ccmC	179	60	GCG (A) => GTG (V)	1
Gynostemma pentaphyllum	ccmC	184	62	CGG (R) => TGG (W)	0.985
Gynostemma pentaphyllum	ccmC	281	94	ACA (T) => ATA (I)	0.986
Gynostemma pentaphyllum	ccmC	331	111	CGG (R) => TGG (W)	0.996
Gynostemma pentaphyllum	ccmC	395	132	TCG (S) => TTG (L)	0.996
Gynostemma pentaphyllum	ccmC	400	134	CTT (L) => TTT (F)	0.999
Gynostemma pentaphyllum	ccmC	436	146	CCT (P) => TCT (S)	0.999
Gynostemma pentaphyllum	ccmC	446	149	CCG (P) => CTG (L)	0.996
Gynostemma pentaphyllum	ccmC	458	153	TCA (S) => TTA (L)	0.979
Gynostemma pentaphyllum	ccmC	463	155	CGT (R) => TGT (C)	0.999
Gynostemma pentaphyllum	ccmC	467	156	GCT (A) => GTT (V)	0.997
Gynostemma pentaphyllum	ccmC	473	158	CCG (P) => CTG (L)	0.995
Gynostemma pentaphyllum	ccmC	521	174	TCG (S) => TTG (L)	0.999
Gynostemma pentaphyllum	ccmC	548	183	TCT (S) => TTT (F)	0.995
Gynostemma pentaphyllum	ccmC	568	190	CCT (P) => TCT (S)	0.999
Gynostemma pentaphyllum	ccmC	575	192	CCC (P) => CTT (L)	0.998
Gynostemma pentaphyllum	ccmC	576	192	CCC (P) => CTT (L)	0.42
Gynostemma pentaphyllum	ccmC	608	203	CCC (P) => CTC (L)	1
Gynostemma pentaphyllum	ccmC	614	205	TCA (S) => TTA (L)	0.992
Gynostemma pentaphyllum	ccmC	619	207	CGT (R) => TGT (C)	0.997
Gynostemma pentaphyllum	ccmC	650	217	CCT (P) => CTT (L)	0.891
Gynostemma pentaphyllum	ccmC	655	219	CCG (P) => TTG (L)	0.439
Gynostemma pentaphyllum	ccmC	656	219	CCG (P) => TTG (L)	0.978
Gynostemma pentaphyllum	ccmC	665	222	CCC (P) => CTC (L)	0.992
Gynostemma pentaphyllum	ccmC	673	225	CCT (P) => TCT (S)	0.989
Gynostemma pentaphyllum	ccmFc	38	13	TCC (S) => TTT (F)	0.998
Gynostemma pentaphyllum	ccmFc	39	13	TCC (S) => TTT (F)	0.809
Gynostemma pentaphyllum	ccmFc	50	17	CCT (P) => CTT (L)	1
Gynostemma pentaphyllum	ccmFc	52	18	CGT (R) => TGT (C)	0.984
Gynostemma pentaphyllum	ccmFc	103	35	CCC (P) => TCC (S)	0.995
Gynostemma pentaphyllum	ccmFc	107	36	ACA (T) => ATA (I)	0.39
Gynostemma pentaphyllum	ccmFc	119	40	TCT (S) => TTT (F)	0.987
Gynostemma pentaphyllum	ccmFc	122	41	TCC (S) => TTT (F)	1
Gynostemma pentaphyllum	ccmFc	123	41	TCC (S) => TTT (F)	0.493
Gynostemma pentaphyllum	ccmFc	146	49	CCT (P) => CTT (L)	0.997
Gynostemma pentaphyllum	ccmFc	160	54	CCT (P) => TCT (S)	0.576
Gynostemma pentaphyllum	ccmFc	163	55	CTT (L) => TTT (F)	0.338
Gynostemma pentaphyllum	ccmFc	305	102	TCA (S) => TTA (L)	1
Gynostemma pentaphyllum	ccmFc	310	104	CGT (R) => TGT (C)	0.99
Gynostemma pentaphyllum	ccmFc	334	112	CTT (L) => TTT (F)	0.856
Gynostemma pentaphyllum	ccmFc	406	136	CGT (R) => TGT (C)	0.998
Gynostemma pentaphyllum	ccmFc	706	236	CCA (P) => TTA (L)	0.234
Gynostemma pentaphyllum	ccmFc	707	236	CCA (P) => TTA (L)	0.421
Gynostemma pentaphyllum	ccmFc	878	293	TCT (S) => TTT (F)	0.995
Gynostemma pentaphyllum	ccmFc	1139	380	CCA (P) => CTA (L)	0.935
Gynostemma pentaphyllum	ccmFc	1160	387	TCG (S) => TTG (L)	0.999
Gynostemma pentaphyllum	ccmFc	1178	393	TCC (S) => TTC (F)	0.45
Gynostemma pentaphyllum	ccmFc	1222	408	CTT (L) => TTT (F)	0.382
Gynostemma pentaphyllum	ccmFc	1234	412	CGG (R) => TGG (W)	0.98
Gynostemma pentaphyllum	ccmFc	1256	419	TCG (S) => TTG (L)	0.479
Gynostemma pentaphyllum	ccmFc	1268	423	TCA (S) => TTA (L)	0.329
Gynostemma pentaphyllum	ccmFn	38	13	CCC (P) => CTC (L)	0.979
Gynostemma pentaphyllum	ccmFn	98	33	CCT (P) => CTT (L)	0.999
Gynostemma pentaphyllum	ccmFn	137	46	TCG (S) => TTG (L)	0.994
Gynostemma pentaphyllum	ccmFn	142	48	CGT (R) => TGT (C)	0.996
Gynostemma pentaphyllum	ccmFn	151	51	CCT (P) => TCT (S)	0.99
Gynostemma pentaphyllum	ccmFn	248	83	TCA (S) => TTA (L)	0.999
Gynostemma pentaphyllum	ccmFn	256	86	CGG (R) => TGG (W)	0.999
Gynostemma pentaphyllum	ccmFn	263	88	CCA (P) => CTA (L)	1
Gynostemma pentaphyllum	ccmFn	283	95	CTT (L) => TTT (F)	0.995
Gynostemma pentaphyllum	ccmFn	365	122	TCG (S) => TTG (L)	0.94
Gynostemma pentaphyllum	ccmFn	400	134	CGT (R) => TGT (C)	0.297
Gynostemma pentaphyllum	ccmFn	478	160	CGT (R) => TGT (C)	0.413
Gynostemma pentaphyllum	ccmFn	607	203	CAT (H) => TAT (Y)	0.235
Gynostemma pentaphyllum	ccmFn	709	237	CCT (P) => TTT (F)	0.206
Gynostemma pentaphyllum	ccmFn	710	237	CCT (P) => TTT (F)	0.999
Gynostemma pentaphyllum	ccmFn	719	240	TCA (S) => TTA (L)	0.991
Gynostemma pentaphyllum	ccmFn	757	253	CGT (R) => TGT (C)	0.998
Gynostemma pentaphyllum	ccmFn	779	260	TCA (S) => TTA (L)	0.981
Gynostemma pentaphyllum	ccmFn	791	264	CCA (P) => CTA (L)	0.999
Gynostemma pentaphyllum	ccmFn	806	269	TCA (S) => TTA (L)	0.991
Gynostemma pentaphyllum	ccmFn	955	319	CGC (R) => TGC (C)	0.993
Gynostemma pentaphyllum	ccmFn	1067	356	CCG (P) => CTG (L)	0.537
Gynostemma pentaphyllum	ccmFn	1181	394	TCG (S) => TTG (L)	0.916
Gynostemma pentaphyllum	ccmFn	1264	422	CGG (R) => TGG (W)	0.999
Gynostemma pentaphyllum	ccmFn	1292	431	CCA (P) => CTA (L)	1
Gynostemma pentaphyllum	ccmFn	1309	437	CAT (H) => TAT (Y)	1
Gynostemma pentaphyllum	ccmFn	1324	442	CGG (R) => TGG (W)	0.999
Gynostemma pentaphyllum	ccmFn	1342	448	CGG (R) => TGG (W)	0.999
Gynostemma pentaphyllum	ccmFn	1375	459	CGG (R) => TGG (W)	1
Gynostemma pentaphyllum	ccmFn	1393	465	CGT (R) => TGT (C)	0.999
Gynostemma pentaphyllum	ccmFn	1417	473	CTT (L) => TTT (F)	0.333
Gynostemma pentaphyllum	ccmFn	1423	475	CAT (H) => TAT (Y)	0.244
Gynostemma pentaphyllum	ccmFn	1436	479	TCG (S) => TTG (L)	0.997
Gynostemma pentaphyllum	ccmFn	1460	487	CCA (P) => CTA (L)	0.999
Gynostemma pentaphyllum	ccmFn	1472	491	TCA (S) => TTA (L)	1
Gynostemma pentaphyllum	ccmFn	1507	503	CCC (P) => TCC (S)	0.999
Gynostemma pentaphyllum	ccmFn	1555	519	CGG (R) => TGG (W)	0.531
Gynostemma pentaphyllum	cob	47	16	TCC (S) => TTC (F)	0.235
Gynostemma pentaphyllum	cob	53	18	ACA (T) => ATA (I)	0.685
Gynostemma pentaphyllum	cob	118	40	CCG (P) => TCG (S)	1
Gynostemma pentaphyllum	cob	178	60	CAC (H) => TAC (Y)	0.999
Gynostemma pentaphyllum	cob	286	96	CTC (L) => TTC (F)	0.999
Gynostemma pentaphyllum	cob	298	100	CAC (H) => TAC (Y)	0.999
Gynostemma pentaphyllum	cob	325	109	CAT (H) => TAT (Y)	1
Gynostemma pentaphyllum	cob	358	120	CGG (R) => TGG (W)	1
Gynostemma pentaphyllum	cob	407	136	ACA (T) => ATA (I)	0.999
Gynostemma pentaphyllum	cob	568	190	CAT (H) => TAT (Y)	0.99
Gynostemma pentaphyllum	cob	808	270	CCC (P) => TCC (S)	1
Gynostemma pentaphyllum	cob	853	285	CAT (H) => TAT (Y)	0.999
Gynostemma pentaphyllum	cob	908	303	CCT (P) => CTT (L)	0.989
Gynostemma pentaphyllum	cob	982	328	CAC (H) => TAC (Y)	0.987
Gynostemma pentaphyllum	cob	1084	362	CCT (P) => TCT (S)	0.998
Gynostemma pentaphyllum	cob	1124	375	CCG (P) => CTG (L)	0.993
Gynostemma pentaphyllum	cox1	2	1	ACG (T) => ATG (M)	0.476
Gynostemma pentaphyllum	cox1	11	4	CCG (P) => CTG (L)	0.997
Gynostemma pentaphyllum	cox1	242	81	TCT (S) => TTT (F)	0.998
Gynostemma pentaphyllum	cox1	254	85	TCT (S) => TTT (F)	1
Gynostemma pentaphyllum	cox1	443	148	TCA (S) => TTA (L)	0.996
Gynostemma pentaphyllum	cox1	452	151	TCT (S) => TTT (F)	1
Gynostemma pentaphyllum	cox1	515	172	TCC (S) => TTC (F)	1
Gynostemma pentaphyllum	cox1	551	184	TCA (S) => TTA (L)	1
Gynostemma pentaphyllum	cox1	590	197	CCA (P) => CTA (L)	0.999
Gynostemma pentaphyllum	cox1	668	223	TCT (S) => TTT (F)	0.999
Gynostemma pentaphyllum	cox1	715	239	CGG (R) => TGG (W)	0.997
Gynostemma pentaphyllum	cox1	746	249	CCC (P) => CTC (L)	0.998
Gynostemma pentaphyllum	cox1	761	254	TCC (S) => TTC (F)	0.996
Gynostemma pentaphyllum	cox1	1037	346	TCC (S) => TTC (F)	0.999
Gynostemma pentaphyllum	cox1	1079	360	CCG (P) => CTG (L)	1
Gynostemma pentaphyllum	cox1	1186	396	CAC (H) => TAC (Y)	1
Gynostemma pentaphyllum	cox1	1273	425	CCG (P) => TTG (L)	0.318
Gynostemma pentaphyllum	cox1	1274	425	CCG (P) => TTG (L)	0.994
Gynostemma pentaphyllum	cox1	1279	427	CTC (L) => TTC (F)	0.987
Gynostemma pentaphyllum	cox1	1402	468	CGT (R) => TGT (C)	0.997
Gynostemma pentaphyllum	cox1	1405	469	CGT (R) => TGT (C)	1
Gynostemma pentaphyllum	cox1	1433	478	TCA (S) => TTA (L)	0.999
Gynostemma pentaphyllum	cox2	38	13	CCT (P) => CTT (L)	0.638
Gynostemma pentaphyllum	cox2	71	24	TCT (S) => TTT (F)	1
Gynostemma pentaphyllum	cox2	161	54	TCA (S) => TTA (L)	0.958
Gynostemma pentaphyllum	cox2	163	55	CGG (R) => TGG (W)	0.999
Gynostemma pentaphyllum	cox2	278	93	CCG (P) => CTG (L)	0.996
Gynostemma pentaphyllum	cox2	379	127	CGG (R) => TGG (W)	0.998
Gynostemma pentaphyllum	cox2	443	148	ACG (T) => ATG (M)	0.999
Gynostemma pentaphyllum	cox2	476	159	TCA (S) => TTA (L)	1
Gynostemma pentaphyllum	cox2	544	182	CCT (P) => TCT (S)	0.999
Gynostemma pentaphyllum	cox2	557	186	CCT (P) => CTT (L)	0.996
Gynostemma pentaphyllum	cox2	581	194	TCA (S) => TTA (L)	1
Gynostemma pentaphyllum	cox2	698	233	ACG (T) => ATG (M)	0.999
Gynostemma pentaphyllum	cox2	721	241	CCT (P) => TCT (S)	0.999
Gynostemma pentaphyllum	cox2	742	248	CGG (R) => TGG (W)	0.994
Gynostemma pentaphyllum	cox2	766	256	CAA (Q) => TAA (X)	0.266
Gynostemma pentaphyllum	cox3	245	82	CCT (P) => CTT (L)	1
Gynostemma pentaphyllum	cox3	289	97	CTT (L) => TTT (F)	1
Gynostemma pentaphyllum	cox3	304	102	CGG (R) => TGG (W)	0.998
Gynostemma pentaphyllum	cox3	311	104	TCT (S) => TTT (F)	0.977
Gynostemma pentaphyllum	cox3	314	105	TCT (S) => TTT (F)	0.91
Gynostemma pentaphyllum	cox3	388	130	CGG (R) => TGG (W)	0.999
Gynostemma pentaphyllum	cox3	413	138	CCT (P) => CTT (L)	0.995
Gynostemma pentaphyllum	cox3	512	171	TCA (S) => TTA (L)	1
Gynostemma pentaphyllum	cox3	754	252	CGG (R) => TGG (W)	1
Gynostemma pentaphyllum	matR	32	11	TCC (S) => TTC (F)	0.886
Gynostemma pentaphyllum	matR	43	15	CCC (P) => TCC (S)	0.689
Gynostemma pentaphyllum	matR	236	79	TCC (S) => TTC (F)	0.855
Gynostemma pentaphyllum	matR	241	81	CAG (Q) => TAG (X)	0.545
Gynostemma pentaphyllum	matR	254	85	TCC (S) => TTC (F)	0.379
Gynostemma pentaphyllum	matR	328	110	CCA (P) => TTA (L)	0.321
Gynostemma pentaphyllum	matR	329	110	CCA (P) => TTA (L)	0.995
Gynostemma pentaphyllum	matR	416	139	TCG (S) => TTG (L)	0.973
Gynostemma pentaphyllum	matR	1067	356	CCT (P) => CTT (L)	1
Gynostemma pentaphyllum	matR	1682	561	TCC (S) => TTC (F)	0.99
Gynostemma pentaphyllum	matR	1759	587	CAC (H) => TAC (Y)	0.995
Gynostemma pentaphyllum	matR	1829	610	CCA (P) => CTA (L)	0.991
Gynostemma pentaphyllum	matR	1847	616	CCA (P) => CTA (L)	0.996
Gynostemma pentaphyllum	matR	1873	625	CAG (Q) => TAG (X)	0.226
Gynostemma pentaphyllum	matR	1933	645	CCG (P) => TCG (S)	0.404
Gynostemma pentaphyllum	mttB	7	3	CGA (R) => TGA (X)	0.56
Gynostemma pentaphyllum	mttB	35	12	CCT (P) => CTT (L)	0.303
Gynostemma pentaphyllum	mttB	56	19	TCC (S) => TTC (F)	0.904
Gynostemma pentaphyllum	mttB	76	26	CCG (P) => TTG (L)	0.951
Gynostemma pentaphyllum	mttB	77	26	CCG (P) => TTG (L)	0.986
Gynostemma pentaphyllum	mttB	115	39	CGG (R) => TGG (W)	0.995
Gynostemma pentaphyllum	mttB	130	44	CTT (L) => TTT (F)	0.228
Gynostemma pentaphyllum	mttB	151	51	CGT (R) => TGT (C)	0.988
Gynostemma pentaphyllum	mttB	163	55	CCG (P) => TCG (S)	0.999
Gynostemma pentaphyllum	mttB	179	60	TCT (S) => TTT (F)	0.992
Gynostemma pentaphyllum	mttB	181	61	CCA (P) => TTA (L)	0.453
Gynostemma pentaphyllum	mttB	182	61	CCA (P) => TTA (L)	0.949
Gynostemma pentaphyllum	mttB	239	80	TCA (S) => TTA (L)	1
Gynostemma pentaphyllum	mttB	253	85	CCG (P) => TCG (S)	0.972
Gynostemma pentaphyllum	mttB	287	96	TCT (S) => TTT (F)	0.815
Gynostemma pentaphyllum	mttB	313	105	CAT (H) => TAT (Y)	0.991
Gynostemma pentaphyllum	mttB	379	127	CTC (L) => TTC (F)	0.999
Gynostemma pentaphyllum	mttB	395	132	TCT (S) => TTT (F)	0.889
Gynostemma pentaphyllum	mttB	397	133	CGC (R) => TGC (C)	0.995
Gynostemma pentaphyllum	mttB	404	135	TCC (S) => TTT (F)	0.801
Gynostemma pentaphyllum	mttB	405	135	TCC (S) => TTT (F)	0.219
Gynostemma pentaphyllum	mttB	424	142	CTT (L) => TTT (F)	0.915
Gynostemma pentaphyllum	mttB	427	143	CCC (P) => TCC (S)	0.922
Gynostemma pentaphyllum	mttB	430	144	CGG (R) => TGG (W)	0.984
Gynostemma pentaphyllum	mttB	458	153	CCA (P) => CTA (L)	0.999
Gynostemma pentaphyllum	mttB	488	163	TCG (S) => TTG (L)	0.884
Gynostemma pentaphyllum	mttB	523	175	CAT (H) => TAT (Y)	0.997
Gynostemma pentaphyllum	mttB	548	183	TCG (S) => TTG (L)	0.997
Gynostemma pentaphyllum	mttB	592	198	CGT (R) => TGT (C)	0.989
Gynostemma pentaphyllum	mttB	599	200	CCG (P) => CTG (L)	0.998
Gynostemma pentaphyllum	mttB	661	221	CCG (P) => TCG (S)	0.994
Gynostemma pentaphyllum	mttB	718	240	CGT (R) => TGT (C)	0.997
Gynostemma pentaphyllum	mttB	724	242	CTT (L) => TTT (F)	0.274
Gynostemma pentaphyllum	mttB	731	244	TCT (S) => TTT (F)	0.483
Gynostemma pentaphyllum	mttB	764	255	TCG (S) => TTG (L)	0.999
Gynostemma pentaphyllum	nad1	2	1	ACG (T) => ATG (M)	0.501
Gynostemma pentaphyllum	nad1	215	72	TCC (S) => TTC (F)	0.867
Gynostemma pentaphyllum	nad1	265	89	CGG (R) => TGG (W)	0.999
Gynostemma pentaphyllum	nad1	307	103	CCG (P) => TTG (L)	0.995
Gynostemma pentaphyllum	nad1	308	103	CCG (P) => TTG (L)	1
Gynostemma pentaphyllum	nad1	436	146	CCT (P) => TCT (S)	0.998
Gynostemma pentaphyllum	nad1	490	164	CCC (P) => TCT (S)	0.997
Gynostemma pentaphyllum	nad1	492	164	CCC (P) => TCT (S)	0.989
Gynostemma pentaphyllum	nad1	493	165	CGT (R) => TGT (C)	0.995
Gynostemma pentaphyllum	nad1	500	167	TCG (S) => TTG (L)	1
Gynostemma pentaphyllum	nad1	536	179	TCC (S) => TTT (F)	0.997
Gynostemma pentaphyllum	nad1	537	179	TCC (S) => TTT (F)	0.993
Gynostemma pentaphyllum	nad1	580	194	CGT (R) => TGT (C)	0.999
Gynostemma pentaphyllum	nad1	635	212	TCA (S) => TTA (L)	0.999
Gynostemma pentaphyllum	nad1	674	225	TCT (S) => TTT (F)	1
Gynostemma pentaphyllum	nad1	725	242	CCA (P) => CTA (L)	0.995
Gynostemma pentaphyllum	nad1	734	245	TCG (S) => TTG (L)	0.997
Gynostemma pentaphyllum	nad1	740	247	TCT (S) => TTT (F)	0.999
Gynostemma pentaphyllum	nad1	743	248	CCA (P) => CTA (L)	0.999
Gynostemma pentaphyllum	nad1	755	252	CCG (P) => CTG (L)	0.995
Gynostemma pentaphyllum	nad1	823	275	CTC (L) => TTC (F)	0.987
Gynostemma pentaphyllum	nad1	898	300	CGG (R) => TGG (W)	0.999
Gynostemma pentaphyllum	nad1	928	310	CGG (R) => TGG (W)	0.997
Gynostemma pentaphyllum	nad1	938	313	GCC (A) => GTC (V)	0.26
Gynostemma pentaphyllum	nad1	953	318	TCA (S) => TTA (L)	0.997
Gynostemma pentaphyllum	nad2	26	9	TCC (S) => TTC (F)	0.996
Gynostemma pentaphyllum	nad2	223	75	CTT (L) => TTT (F)	0.997
Gynostemma pentaphyllum	nad2	262	88	CTT (L) => TTT (F)	0.301
Gynostemma pentaphyllum	nad2	308	103	TCT (S) => TTT (F)	0.995
Gynostemma pentaphyllum	nad2	356	119	CCA (P) => CTA (L)	0.995
Gynostemma pentaphyllum	nad2	361	121	CCT (P) => TCT (S)	0.999
Gynostemma pentaphyllum	nad2	367	123	CGC (R) => TGC (C)	0.989
Gynostemma pentaphyllum	nad2	394	132	CAT (H) => TAT (Y)	0.986
Gynostemma pentaphyllum	nad2	401	134	TCA (S) => TTA (L)	0.947
Gynostemma pentaphyllum	nad2	428	143	CCT (P) => CTT (L)	0.999
Gynostemma pentaphyllum	nad2	497	166	TCG (S) => TTG (L)	0.999
Gynostemma pentaphyllum	nad2	662	221	TCT (S) => TTT (F)	0.999
Gynostemma pentaphyllum	nad2	800	267	TCA (S) => TTA (L)	0.994
Gynostemma pentaphyllum	nad2	809	270	TCG (S) => TTG (L)	0.993
Gynostemma pentaphyllum	nad2	920	307	CCT (P) => CTT (L)	0.999
Gynostemma pentaphyllum	nad2	928	310	CAT (H) => TAT (Y)	0.995
Gynostemma pentaphyllum	nad2	958	320	CGT (R) => TGT (C)	1
Gynostemma pentaphyllum	nad2	962	321	ACT (T) => ATT (I)	0.997
Gynostemma pentaphyllum	nad2	1127	376	TCG (S) => TTG (L)	0.993
Gynostemma pentaphyllum	nad2	1246	416	CCA (P) => TTA (L)	0.995
Gynostemma pentaphyllum	nad2	1247	416	CCA (P) => TTA (L)	0.683
Gynostemma pentaphyllum	nad2	1276	426	CGT (R) => TGT (C)	1
Gynostemma pentaphyllum	nad2	1298	433	GCG (A) => GTG (V)	1
Gynostemma pentaphyllum	nad2	1400	467	TCA (S) => TTA (L)	0.99
Gynostemma pentaphyllum	nad2	1403	468	TCC (S) => TTC (F)	0.99
Gynostemma pentaphyllum	nad2	1408	470	CCA (P) => TTA (L)	0.993
Gynostemma pentaphyllum	nad2	1409	470	CCA (P) => TTA (L)	0.99
Gynostemma pentaphyllum	nad2	1457	486	TCA (S) => TTA (L)	0.997
Gynostemma pentaphyllum	nad3	5	2	TCA (S) => TTA (L)	0.966
Gynostemma pentaphyllum	nad3	44	15	CCG (P) => CTG (L)	1
Gynostemma pentaphyllum	nad3	61	21	CCA (P) => TTA (L)	0.948
Gynostemma pentaphyllum	nad3	62	21	CCA (P) => TTA (L)	0.999
Gynostemma pentaphyllum	nad3	79	27	CCA (P) => TTA (L)	0.278
Gynostemma pentaphyllum	nad3	80	27	CCA (P) => TTA (L)	1
Gynostemma pentaphyllum	nad3	107	36	CCA (P) => CTA (L)	0.355
Gynostemma pentaphyllum	nad3	146	49	TCC (S) => TTC (F)	1
Gynostemma pentaphyllum	nad3	208	70	CTT (L) => TTT (F)	1
Gynostemma pentaphyllum	nad3	215	72	CCG (P) => CTG (L)	0.995
Gynostemma pentaphyllum	nad3	230	77	TCC (S) => TTT (F)	0.999
Gynostemma pentaphyllum	nad3	231	77	TCC (S) => TTT (F)	0.282
Gynostemma pentaphyllum	nad3	247	83	CCT (P) => TCT (S)	0.996
Gynostemma pentaphyllum	nad3	275	92	TCT (S) => TTT (F)	0.995
Gynostemma pentaphyllum	nad3	344	115	TCG (S) => TTG (L)	0.999
Gynostemma pentaphyllum	nad3	349	117	CGG (R) => TGG (W)	0.999
Gynostemma pentaphyllum	nad4	29	10	TCT (S) => TTT (F)	1
Gynostemma pentaphyllum	nad4	74	25	ACT (T) => ATT (I)	0.995
Gynostemma pentaphyllum	nad4	77	26	CCT (P) => CTT (L)	0.956
Gynostemma pentaphyllum	nad4	79	27	CTT (L) => TTT (F)	0.277
Gynostemma pentaphyllum	nad4	107	36	CCG (P) => CTG (L)	0.994
Gynostemma pentaphyllum	nad4	154	52	CCC (P) => TCT (S)	0.999
Gynostemma pentaphyllum	nad4	156	52	CCC (P) => TCT (S)	0.42
Gynostemma pentaphyllum	nad4	158	53	CCT (P) => CTT (L)	0.997
Gynostemma pentaphyllum	nad4	164	55	CCT (P) => CTT (L)	0.994
Gynostemma pentaphyllum	nad4	166	56	CGG (R) => TGG (W)	1
Gynostemma pentaphyllum	nad4	197	66	TCT (S) => TTT (F)	0.998
Gynostemma pentaphyllum	nad4	362	121	ACT (T) => ATT (I)	0.997
Gynostemma pentaphyllum	nad4	368	123	TCT (S) => TTT (F)	0.994
Gynostemma pentaphyllum	nad4	376	126	CGT (R) => TGT (C)	0.986
Gynostemma pentaphyllum	nad4	403	135	CGC (R) => TGC (C)	0.999
Gynostemma pentaphyllum	nad4	416	139	CCT (P) => CTT (L)	0.992
Gynostemma pentaphyllum	nad4	433	145	CTT (L) => TTT (F)	0.998
Gynostemma pentaphyllum	nad4	436	146	CCC (P) => TTC (F)	0.999
Gynostemma pentaphyllum	nad4	437	146	CCC (P) => TTC (F)	0.996
Gynostemma pentaphyllum	nad4	577	193	CTC (L) => TTC (F)	0.352
Gynostemma pentaphyllum	nad4	608	203	TCA (S) => TTA (L)	0.999
Gynostemma pentaphyllum	nad4	659	220	TCT (S) => TTT (F)	0.999
Gynostemma pentaphyllum	nad4	767	256	CCT (P) => CTT (L)	1
Gynostemma pentaphyllum	nad4	784	262	CAC (H) => TAC (Y)	0.994
Gynostemma pentaphyllum	nad4	836	279	TCC (S) => TTT (F)	0.995
Gynostemma pentaphyllum	nad4	837	279	TCC (S) => TTT (F)	0.708
Gynostemma pentaphyllum	nad4	896	299	TCA (S) => TTA (L)	1
Gynostemma pentaphyllum	nad4	977	326	CCG (P) => CTG (L)	1
Gynostemma pentaphyllum	nad4	1010	337	CCG (P) => CTG (L)	1
Gynostemma pentaphyllum	nad4	1033	345	CCT (P) => TCT (S)	0.999
Gynostemma pentaphyllum	nad4	1109	370	TCA (S) => TTA (L)	0.999
Gynostemma pentaphyllum	nad4	1129	377	CTC (L) => TTC (F)	0.997
Gynostemma pentaphyllum	nad4	1142	381	TCC (S) => TTC (F)	0.997
Gynostemma pentaphyllum	nad4	1148	383	TCT (S) => TTT (F)	0.999
Gynostemma pentaphyllum	nad4	1172	391	TCA (S) => TTA (L)	1
Gynostemma pentaphyllum	nad4	1205	402	CCC (P) => CTT (L)	1
Gynostemma pentaphyllum	nad4	1206	402	CCC (P) => CTT (L)	0.96
Gynostemma pentaphyllum	nad4	1211	404	TCA (S) => TTA (L)	0.997
Gynostemma pentaphyllum	nad4	1355	452	CCA (P) => CTA (L)	0.995
Gynostemma pentaphyllum	nad4	1373	458	TCC (S) => TTC (F)	0.999
Gynostemma pentaphyllum	nad4	1405	469	CGG (R) => TGG (W)	0.999
Gynostemma pentaphyllum	nad4	1417	473	CAC (H) => TAC (Y)	0.999
Gynostemma pentaphyllum	nad4	1433	478	CCG (P) => CTG (L)	0.997
Gynostemma pentaphyllum	nad4	1438	480	CAC (H) => TAC (Y)	0.979
Gynostemma pentaphyllum	nad4L	2	1	ACG (T) => ATG (M)	0.914
Gynostemma pentaphyllum	nad4L	8	3	CCT (P) => CTT (L)	0.887
Gynostemma pentaphyllum	nad4L	41	14	TCT (S) => TTT (F)	1
Gynostemma pentaphyllum	nad4L	55	19	CGG (R) => TGG (W)	0.998
Gynostemma pentaphyllum	nad4L	86	29	CCT (P) => CTT (L)	0.982
Gynostemma pentaphyllum	nad4L	95	32	TCA (S) => TTA (L)	1
Gynostemma pentaphyllum	nad4L	100	34	CCA (P) => TCA (S)	1
Gynostemma pentaphyllum	nad4L	110	37	TCA (S) => TTA (L)	0.999
Gynostemma pentaphyllum	nad4L	131	44	TCG (S) => TTG (L)	1
Gynostemma pentaphyllum	nad4L	158	53	TCG (S) => TTG (L)	1
Gynostemma pentaphyllum	nad4L	179	60	TCA (S) => TTA (L)	1
Gynostemma pentaphyllum	nad4L	188	63	TCA (S) => TTA (L)	0.999
Gynostemma pentaphyllum	nad4L	196	66	CCA (P) => TTA (L)	0.769
Gynostemma pentaphyllum	nad4L	197	66	CCA (P) => TTA (L)	0.999
Gynostemma pentaphyllum	nad5	242	81	CCG (P) => CTG (L)	1
Gynostemma pentaphyllum	nad5	272	91	TCC (S) => TTC (F)	0.999
Gynostemma pentaphyllum	nad5	374	125	CCA (P) => CTA (L)	0.995
Gynostemma pentaphyllum	nad5	398	133	TCT (S) => TTT (F)	1
Gynostemma pentaphyllum	nad5	506	169	CCT (P) => CTT (L)	1
Gynostemma pentaphyllum	nad5	539	180	CCT (P) => CTT (L)	1
Gynostemma pentaphyllum	nad5	548	183	TCG (S) => TTG (L)	0.998
Gynostemma pentaphyllum	nad5	553	185	CGT (R) => TGT (C)	0.999
Gynostemma pentaphyllum	nad5	598	200	CGT (R) => TGT (C)	1
Gynostemma pentaphyllum	nad5	608	203	GCC (A) => GTT (V)	0.993
Gynostemma pentaphyllum	nad5	609	203	GCC (A) => GTT (V)	0.216
Gynostemma pentaphyllum	nad5	629	210	TCT (S) => TTT (F)	0.999
Gynostemma pentaphyllum	nad5	676	226	CTT (L) => TTT (F)	0.999
Gynostemma pentaphyllum	nad5	713	238	TCG (S) => TTG (L)	0.999
Gynostemma pentaphyllum	nad5	725	242	TCA (S) => TTA (L)	1
Gynostemma pentaphyllum	nad5	764	255	TCG (S) => TTG (L)	0.995
Gynostemma pentaphyllum	nad5	835	279	CCA (P) => TCA (S)	1
Gynostemma pentaphyllum	nad5	863	288	TCT (S) => TTT (F)	0.999
Gynostemma pentaphyllum	nad5	875	292	ACG (T) => ATG (M)	1
Gynostemma pentaphyllum	nad5	1310	437	TCA (S) => TTA (L)	0.999
Gynostemma pentaphyllum	nad5	1400	467	TCA (S) => TTA (L)	1
Gynostemma pentaphyllum	nad5	1490	497	CCC (P) => CTC (L)	0.999
Gynostemma pentaphyllum	nad5	1550	517	ACC (T) => ATC (I)	0.998
Gynostemma pentaphyllum	nad5	1580	527	TCA (S) => TTA (L)	0.997
Gynostemma pentaphyllum	nad5	1589	530	TCT (S) => TTT (F)	0.985
Gynostemma pentaphyllum	nad5	1610	537	CCC (P) => CTC (L)	0.999
Gynostemma pentaphyllum	nad5	1916	639	TCT (S) => TTT (F)	0.999
Gynostemma pentaphyllum	nad5	1918	640	CGT (R) => TGT (C)	0.999
Gynostemma pentaphyllum	nad5	1958	653	TCG (S) => TTG (L)	0.972
Gynostemma pentaphyllum	nad5	1981	661	CGT (R) => TGT (C)	0.976
Gynostemma pentaphyllum	nad5	2000	667	TCA (S) => TTA (L)	0.22
Gynostemma pentaphyllum	nad6	25	9	CCA (P) => TTA (L)	0.332
Gynostemma pentaphyllum	nad6	26	9	CCA (P) => TTA (L)	0.999
Gynostemma pentaphyllum	nad6	88	30	CCC (P) => TTT (F)	0.991
Gynostemma pentaphyllum	nad6	89	30	CCC (P) => TTT (F)	0.998
Gynostemma pentaphyllum	nad6	90	30	CCC (P) => TTT (F)	0.998
Gynostemma pentaphyllum	nad6	94	32	CCA (P) => TTA (L)	0.321
Gynostemma pentaphyllum	nad6	95	32	CCA (P) => TTA (L)	0.994
Gynostemma pentaphyllum	nad6	103	35	CGC (R) => TGC (C)	0.997
Gynostemma pentaphyllum	nad6	161	54	CCA (P) => CTA (L)	1
Gynostemma pentaphyllum	nad6	169	57	CAT (H) => TAT (Y)	1
Gynostemma pentaphyllum	nad6	191	64	TCA (S) => TTA (L)	0.999
Gynostemma pentaphyllum	nad6	446	149	TCC (S) => TTT (F)	0.999
Gynostemma pentaphyllum	nad6	447	149	TCC (S) => TTT (F)	0.502
Gynostemma pentaphyllum	nad7	38	13	TCG (S) => TTG (L)	0.998
Gynostemma pentaphyllum	nad7	44	15	TCC (S) => TTT (F)	0.996
Gynostemma pentaphyllum	nad7	45	15	TCC (S) => TTT (F)	0.998
Gynostemma pentaphyllum	nad7	77	26	TCA (S) => TTA (L)	0.991
Gynostemma pentaphyllum	nad7	83	28	TCA (S) => TTA (L)	1
Gynostemma pentaphyllum	nad7	200	67	TCT (S) => TTT (F)	0.995
Gynostemma pentaphyllum	nad7	209	70	TCA (S) => TTA (L)	0.989
Gynostemma pentaphyllum	nad7	224	75	ACG (T) => ATG (M)	1
Gynostemma pentaphyllum	nad7	244	82	CAT (H) => TAT (Y)	0.998
Gynostemma pentaphyllum	nad7	251	84	TCA (S) => TTA (L)	0.981
Gynostemma pentaphyllum	nad7	316	106	CGT (R) => TGT (C)	0.997
Gynostemma pentaphyllum	nad7	335	112	TCA (S) => TTA (L)	0.999
Gynostemma pentaphyllum	nad7	344	115	TCA (S) => TTA (L)	0.999
Gynostemma pentaphyllum	nad7	383	128	TCA (S) => TTA (L)	1
Gynostemma pentaphyllum	nad7	578	193	TCA (S) => TTA (L)	1
Gynostemma pentaphyllum	nad7	679	227	CCA (P) => TCA (S)	0.995
Gynostemma pentaphyllum	nad7	724	242	CAT (H) => TAT (Y)	1
Gynostemma pentaphyllum	nad7	739	247	CCT (P) => TTT (F)	0.992
Gynostemma pentaphyllum	nad7	740	247	CCT (P) => TTT (F)	0.994
Gynostemma pentaphyllum	nad7	769	257	CGC (R) => TGC (C)	0.999
Gynostemma pentaphyllum	nad7	836	279	CCT (P) => CTT (L)	0.999
Gynostemma pentaphyllum	nad7	926	309	TCA (S) => TTA (L)	0.999
Gynostemma pentaphyllum	nad7	1057	353	CGT (R) => TGT (C)	0.884
Gynostemma pentaphyllum	nad7	1079	360	TCT (S) => TTT (F)	0.999
Gynostemma pentaphyllum	nad7	1088	363	TCA (S) => TTA (L)	0.986
Gynostemma pentaphyllum	nad7	1103	368	TCT (S) => TTT (F)	0.999
Gynostemma pentaphyllum	nad7	1124	375	CCA (P) => CTA (L)	1
Gynostemma pentaphyllum	nad7	1166	389	TCT (S) => TTT (F)	1
Gynostemma pentaphyllum	nad9	14	5	TCC (S) => TTC (F)	0.996
Gynostemma pentaphyllum	nad9	92	31	TCG (S) => TTG (L)	0.997
Gynostemma pentaphyllum	nad9	167	56	TCG (S) => TTG (L)	0.998
Gynostemma pentaphyllum	nad9	298	100	CCG (P) => TCG (S)	0.996
Gynostemma pentaphyllum	nad9	328	110	CGG (R) => TGG (W)	1
Gynostemma pentaphyllum	nad9	368	123	TCC (S) => TTC (F)	1
Gynostemma pentaphyllum	nad9	398	133	TCA (S) => TTA (L)	0.998
Gynostemma pentaphyllum	nad9	439	147	CTT (L) => TTT (F)	0.998
Gynostemma pentaphyllum	rpl10	83	28	TCA (S) => TTA (L)	0.894
Gynostemma pentaphyllum	rpl10	83	28	TCA (S) => TTA (L)	0.894
Gynostemma pentaphyllum	rpl10	101	34	TCG (S) => TTG (L)	0.995
Gynostemma pentaphyllum	rpl10	101	34	TCG (S) => TTG (L)	0.995
Gynostemma pentaphyllum	rpl10	155	52	CCA (P) => CTA (L)	0.975
Gynostemma pentaphyllum	rpl10	155	52	CCA (P) => CTA (L)	0.975
Gynostemma pentaphyllum	rpl10	314	105	TCA (S) => TTA (L)	0.99
Gynostemma pentaphyllum	rpl10	314	105	TCA (S) => TTA (L)	0.99
Gynostemma pentaphyllum	rpl10	371	124	TCG (S) => TTG (L)	0.248
Gynostemma pentaphyllum	rpl10	371	124	TCG (S) => TTG (L)	0.248
Gynostemma pentaphyllum	rpl10	397	133	CTT (L) => TTT (F)	0.281
Gynostemma pentaphyllum	rpl10	397	133	CTT (L) => TTT (F)	0.281
Gynostemma pentaphyllum	rpl16	10	4	CGG (R) => TGG (W)	0.776
Gynostemma pentaphyllum	rpl16	35	12	TCT (S) => TTT (F)	0.228
Gynostemma pentaphyllum	rpl16	37	13	CAG (Q) => TAG (X)	1
Gynostemma pentaphyllum	rpl16	185	62	ACT (T) => ATT (I)	1
Gynostemma pentaphyllum	rpl16	313	105	CTC (L) => TTC (F)	0.997
Gynostemma pentaphyllum	rpl16	416	139	CCA (P) => CTA (L)	0.999
Gynostemma pentaphyllum	rpl16	482	161	CCA (P) => CTA (L)	0.997
Gynostemma pentaphyllum	rpl16	488	163	TCG (S) => TTG (L)	0.992
Gynostemma pentaphyllum	rpl2	215	72	CCA (P) => CTA (L)	0.996
Gynostemma pentaphyllum	rpl2	295	99	CCT (P) => TCT (S)	0.415
Gynostemma pentaphyllum	rpl2	797	266	TCG (S) => TTG (L)	0.267
Gynostemma pentaphyllum	rpl5	35	12	TCA (S) => TTA (L)	0.99
Gynostemma pentaphyllum	rpl5	47	16	CCG (P) => CTG (L)	0.998
Gynostemma pentaphyllum	rpl5	64	22	CAC (H) => TAC (Y)	0.946
Gynostemma pentaphyllum	rpl5	92	31	TCG (S) => TTG (L)	0.998
Gynostemma pentaphyllum	rpl5	166	56	CCG (P) => TTG (L)	0.988
Gynostemma pentaphyllum	rpl5	167	56	CCG (P) => TTG (L)	0.836
Gynostemma pentaphyllum	rpl5	169	57	CGC (R) => TGC (C)	1
Gynostemma pentaphyllum	rpl5	317	106	TCG (S) => TTG (L)	0.999
Gynostemma pentaphyllum	rpl5	329	110	TCG (S) => TTG (L)	0.851
Gynostemma pentaphyllum	rpl5	512	171	CCA (P) => CTA (L)	0.992
Gynostemma pentaphyllum	rpl5	515	172	CCG (P) => CTG (L)	0.933
Gynostemma pentaphyllum	rpl5	553	185	CAG (Q) => TAG (X)	0.272
Gynostemma pentaphyllum	rps1	23	8	TCA (S) => TTA (L)	0.54
Gynostemma pentaphyllum	rps1	125	42	CCT (P) => CTT (L)	0.931
Gynostemma pentaphyllum	rps1	158	53	CCT (P) => CTT (L)	0.995
Gynostemma pentaphyllum	rps1	205	69	CAG (Q) => TAG (X)	0.557
Gynostemma pentaphyllum	rps1	215	72	TCC (S) => TTC (F)	0.931
Gynostemma pentaphyllum	rps1	239	80	TCA (S) => TTA (L)	0.306
Gynostemma pentaphyllum	rps1	593	198	ACG (T) => ATG (M)	0.321
Gynostemma pentaphyllum	rps10	62	21	ACG (T) => ATG (M)	0.996
Gynostemma pentaphyllum	rps10	76	26	CGC (R) => TGC (C)	0.801
Gynostemma pentaphyllum	rps10	103	35	CCA (P) => TCA (S)	0.329
Gynostemma pentaphyllum	rps10	298	100	CGG (R) => TGG (W)	1
Gynostemma pentaphyllum	rps10	362	121	TCG (S) => TTG (L)	0.998
Gynostemma pentaphyllum	rps10	391	131	CGA (R) => TGA (X)	0.911
Gynostemma pentaphyllum	rps12	71	24	TCG (S) => TTG (L)	1
Gynostemma pentaphyllum	rps12	100	34	CGC (R) => TGC (C)	0.999
Gynostemma pentaphyllum	rps12	104	35	CCG (P) => CTG (L)	1
Gynostemma pentaphyllum	rps12	146	49	CCA (P) => CTA (L)	1
Gynostemma pentaphyllum	rps12	196	66	CAC (H) => TAC (Y)	0.998
Gynostemma pentaphyllum	rps12	269	90	TCG (S) => TTG (L)	0.997
Gynostemma pentaphyllum	rps12	284	95	TCC (S) => TTT (F)	1
Gynostemma pentaphyllum	rps12	285	95	TCC (S) => TTT (F)	0.275
Gynostemma pentaphyllum	rps13	5	2	TCA (S) => TTA (L)	0.518
Gynostemma pentaphyllum	rps13	26	9	TCG (S) => TTG (L)	0.992
Gynostemma pentaphyllum	rps13	56	19	TCA (S) => TTA (L)	0.987
Gynostemma pentaphyllum	rps13	100	34	CGT (R) => TGT (C)	0.993
Gynostemma pentaphyllum	rps14	151	51	CCA (P) => TCA (S)	0.224
Gynostemma pentaphyllum	rps14	194	65	TCC (S) => TTC (F)	0.987
Gynostemma pentaphyllum	rps19	119	40	CCG (P) => CTG (L)	0.321
Gynostemma pentaphyllum	rps19	119	40	CCG (P) => CTG (L)	0.321
Gynostemma pentaphyllum	rps19	164	55	TCT (S) => TTT (F)	0.994
Gynostemma pentaphyllum	rps19	164	55	TCT (S) => TTT (F)	0.994
Gynostemma pentaphyllum	rps19	221	74	TCT (S) => TTT (F)	0.992
Gynostemma pentaphyllum	rps19	221	74	TCT (S) => TTT (F)	0.992
Gynostemma pentaphyllum	rps3	64	22	CGG (R) => TGG (W)	1
Gynostemma pentaphyllum	rps3	92	31	TCA (S) => TTA (L)	0.998
Gynostemma pentaphyllum	rps3	512	171	TCA (S) => TTA (L)	0.945
Gynostemma pentaphyllum	rps3	713	238	TCG (S) => TTG (L)	0.997
Gynostemma pentaphyllum	rps3	890	297	TCG (S) => TTG (L)	0.972
Gynostemma pentaphyllum	rps3	1031	344	CCA (P) => CTA (L)	0.942
Gynostemma pentaphyllum	rps3	1364	455	CCG (P) => CTG (L)	1
Gynostemma pentaphyllum	rps3	1502	501	TCA (S) => TTA (L)	0.999
Gynostemma pentaphyllum	rps3	1555	519	CGT (R) => TGT (C)	0.997
Gynostemma pentaphyllum	rps3	1588	530	CCT (P) => TCT (S)	0.992
Gynostemma pentaphyllum	rps3	1592	531	GCG (A) => GTG (V)	0.409
Gynostemma pentaphyllum	rps3	1619	540	TCA (S) => TTA (L)	1
Gynostemma pentaphyllum	rps4	41	14	CCA (P) => CTA (L)	1
Gynostemma pentaphyllum	rps4	50	17	CCA (P) => CTA (L)	0.972
Gynostemma pentaphyllum	rps4	62	21	TCG (S) => TTG (L)	0.997
Gynostemma pentaphyllum	rps4	74	25	CCG (P) => CTG (L)	0.996
Gynostemma pentaphyllum	rps4	119	40	CCG (P) => CTG (L)	0.999
Gynostemma pentaphyllum	rps4	182	61	TCC (S) => TTC (F)	0.228
Gynostemma pentaphyllum	rps4	218	73	GCG (A) => GTG (V)	0.344
Gynostemma pentaphyllum	rps4	248	83	TCT (S) => TTT (F)	0.656
Gynostemma pentaphyllum	rps4	266	89	TCA (S) => TTA (L)	0.998
Gynostemma pentaphyllum	rps4	452	151	TCG (S) => TTG (L)	0.852
Gynostemma pentaphyllum	rps4	698	233	TCG (S) => TTG (L)	0.995
Gynostemma pentaphyllum	rps4	709	237	CAT (H) => TAT (Y)	0.985
Gynostemma pentaphyllum	rps4	734	245	TCT (S) => TTT (F)	0.997
Gynostemma pentaphyllum	rps4	785	262	CCA (P) => CTA (L)	0.991
Gynostemma pentaphyllum	rps4	794	265	CCT (P) => CTT (L)	0.996
Gynostemma pentaphyllum	rps4	799	267	CGG (R) => TGG (W)	0.995
Gynostemma pentaphyllum	rps7	109	37	CAT (H) => TAT (Y)	0.217
Gynostemma pentaphyllum	rps7	116	39	CCA (P) => CTA (L)	0.951
Gynostemma pentaphyllum	rps7	332	111	TCA (S) => TTA (L)	0.996
Gynostemma pentaphyllum	sdh3	67	23	CCA (P) => TCA (S)	0.998
Gynostemma pentaphyllum	sdh3	74	25	TCC (S) => TTC (F)	0.937
Gynostemma pentaphyllum	sdh3	158	53	ACC (T) => ATC (I)	0.628
Gynostemma pentaphyllum	sdh3	224	75	ACT (T) => ATT (I)	0.341
Gynostemma pentaphyllum	sdh3	284	95	TCT (S) => TTT (F)	0.41
Gynostemma pentaphyllum	sdh4	29	10	TCG (S) => TTG (L)	1
Gynostemma pentaphyllum	sdh4	122	41	ACC (T) => ATC (I)	0.859
Gynostemma pentaphyllum	sdh4	143	48	ACA (T) => ATA (I)	0.535
Gynostemma pentaphyllum	sdh4	154	52	CCA (P) => TTA (L)	0.612
Gynostemma pentaphyllum	sdh4	155	52	CCA (P) => TTA (L)	0.681
Gynostemma pentaphyllum	sdh4	191	64	TCC (S) => TTT (F)	0.566
Gynostemma pentaphyllum	sdh4	192	64	TCC (S) => TTT (F)	0.556
Gynostemma pentaphyllum	sdh4	194	65	ACT (T) => ATT (I)	0.33
Gynostemma pentaphyllum	sdh4	203	68	CCA (P) => CTA (L)	0.961
Gynostemma pentaphyllum	sdh4	259	87	CAT (H) => TAT (Y)	0.998
Gynostemma pentaphyllum	sdh4	344	115	TCT (S) => TTT (F)	0.548
Gynostemma pentaphyllum	sdh4	353	118	TCT (S) => TTT (F)	0.829
Gynostemma pentaphyllum	sdh4	359	120	CCG (P) => CTG (L)	0.963
Gynostemma pentaphyllum	atp1	15	5	CCC (P) => CCT (P)	0.204
Gynostemma pentaphyllum	atp1	246	82	ACC (T) => ACT (T)	0.856
Gynostemma pentaphyllum	atp1	1029	343	ACC (T) => ACT (T)	0.283
Gynostemma pentaphyllum	atp1	1110	370	GTC (V) => GTT (V)	0.67
Gynostemma pentaphyllum	atp1	1438	480	CTA (L) => TTA (L)	0.267
Gynostemma pentaphyllum	atp4	40	14	CTA (L) => TTA (L)	0.514
Gynostemma pentaphyllum	atp4	55	19	CTA (L) => TTA (L)	0.208
Gynostemma pentaphyllum	atp4	306	102	ACC (T) => ACT (T)	0.458
Gynostemma pentaphyllum	atp4	382	128	CTA (L) => TTA (L)	0.276
Gynostemma pentaphyllum	atp6	18	6	TTC (F) => TTT (F)	0.269
Gynostemma pentaphyllum	atp6	79	27	CTG (L) => TTG (L)	0.496
Gynostemma pentaphyllum	atp6	516	172	GCC (A) => GCT (A)	0.356
Gynostemma pentaphyllum	atp6	582	194	TTC (F) => TTT (F)	0.639
Gynostemma pentaphyllum	atp6	684	228	ATC (I) => ATT (I)	0.692
Gynostemma pentaphyllum	atp8	10	4	CTG (L) => TTG (L)	0.258
Gynostemma pentaphyllum	atp8	30	10	TTC (F) => TTT (F)	0.727
Gynostemma pentaphyllum	atp8	69	23	TTC (F) => TTT (F)	0.412
Gynostemma pentaphyllum	atp8	273	91	GCC (A) => GCT (A)	0.454
Gynostemma pentaphyllum	atp8	372	124	ATC (I) => ATT (I)	0.381
Gynostemma pentaphyllum	atp8	417	139	ATC (I) => ATT (I)	0.209
Gynostemma pentaphyllum	atp8	432	144	GAC (D) => GAT (D)	0.336
Gynostemma pentaphyllum	atp9	96	32	ATC (I) => ATT (I)	0.983
Gynostemma pentaphyllum	atp9	102	34	TCC (S) => TCT (S)	0.403
Gynostemma pentaphyllum	ccmB	39	13	ATC (I) => ATT (I)	0.209
Gynostemma pentaphyllum	ccmB	39	13	ATC (I) => ATT (I)	0.209
Gynostemma pentaphyllum	ccmB	87	29	ATC (I) => ATT (I)	0.963
Gynostemma pentaphyllum	ccmB	87	29	ATC (I) => ATT (I)	0.963
Gynostemma pentaphyllum	ccmB	159	53	ATC (I) => ATT (I)	0.201
Gynostemma pentaphyllum	ccmB	159	53	ATC (I) => ATT (I)	0.201
Gynostemma pentaphyllum	ccmB	222	74	CTC (L) => CTT (L)	0.54
Gynostemma pentaphyllum	ccmB	222	74	CTC (L) => CTT (L)	0.54
Gynostemma pentaphyllum	ccmB	324	108	CCC (P) => CCT (P)	0.24
Gynostemma pentaphyllum	ccmB	324	108	CCC (P) => CCT (P)	0.24
Gynostemma pentaphyllum	ccmB	379	127	CTA (L) => TTA (L)	0.932
Gynostemma pentaphyllum	ccmB	379	127	CTA (L) => TTA (L)	0.932
Gynostemma pentaphyllum	ccmB	391	131	CTG (L) => TTG (L)	0.306
Gynostemma pentaphyllum	ccmB	391	131	CTG (L) => TTG (L)	0.306
Gynostemma pentaphyllum	ccmB	396	132	GTC (V) => GTT (V)	0.372
Gynostemma pentaphyllum	ccmB	396	132	GTC (V) => GTT (V)	0.372
Gynostemma pentaphyllum	ccmB	406	136	CTG (L) => TTG (L)	0.476
Gynostemma pentaphyllum	ccmB	406	136	CTG (L) => TTG (L)	0.476
Gynostemma pentaphyllum	ccmB	480	160	ACC (T) => ACT (T)	0.471
Gynostemma pentaphyllum	ccmB	480	160	ACC (T) => ACT (T)	0.471
Gynostemma pentaphyllum	ccmB	576	192	TTC (F) => TTT (F)	0.461
Gynostemma pentaphyllum	ccmB	576	192	TTC (F) => TTT (F)	0.461
Gynostemma pentaphyllum	ccmC	45	15	ACC (T) => ACT (T)	0.211
Gynostemma pentaphyllum	ccmC	84	28	TTC (F) => TTT (F)	0.532
Gynostemma pentaphyllum	ccmC	207	69	ATC (I) => ATT (I)	0.263
Gynostemma pentaphyllum	ccmC	228	76	TTC (F) => TTT (F)	0.283
Gynostemma pentaphyllum	ccmC	235	79	CTA (L) => TTA (L)	0.265
Gynostemma pentaphyllum	ccmC	252	84	CCC (P) => CCT (P)	0.481
Gynostemma pentaphyllum	ccmC	351	117	GGC (G) => GGT (G)	0.369
Gynostemma pentaphyllum	ccmC	399	133	TTC (F) => TTT (F)	0.994
Gynostemma pentaphyllum	ccmC	418	140	CTG (L) => TTG (L)	0.809
Gynostemma pentaphyllum	ccmC	477	159	ATC (I) => ATT (I)	0.655
Gynostemma pentaphyllum	ccmC	606	202	TTC (F) => TTT (F)	0.652
Gynostemma pentaphyllum	ccmC	618	206	ACC (T) => ACT (T)	0.749
Gynostemma pentaphyllum	ccmC	624	208	ATC (I) => ATT (I)	0.43
Gynostemma pentaphyllum	ccmC	630	210	TTC (F) => TTT (F)	0.919
Gynostemma pentaphyllum	ccmFc	303	101	GCC (A) => GCT (A)	0.725
Gynostemma pentaphyllum	ccmFc	321	107	CCC (P) => CCT (P)	0.776
Gynostemma pentaphyllum	ccmFc	333	111	TTC (F) => TTT (F)	0.741
Gynostemma pentaphyllum	ccmFc	360	120	TTC (F) => TTT (F)	0.673
Gynostemma pentaphyllum	ccmFc	855	285	CTC (L) => CTT (L)	0.303
Gynostemma pentaphyllum	ccmFc	919	307	CTA (L) => TTA (L)	0.236
Gynostemma pentaphyllum	ccmFn	165	55	TCC (S) => TCT (S)	0.297
Gynostemma pentaphyllum	ccmFn	279	93	TTC (F) => TTT (F)	0.672
Gynostemma pentaphyllum	ccmFn	372	124	TTC (F) => TTT (F)	0.935
Gynostemma pentaphyllum	ccmFn	513	171	GCC (A) => GCT (A)	0.452
Gynostemma pentaphyllum	ccmFn	715	239	CTA (L) => TTA (L)	0.283
Gynostemma pentaphyllum	ccmFn	729	243	TCC (S) => TCT (S)	0.606
Gynostemma pentaphyllum	ccmFn	762	254	ACC (T) => ACT (T)	0.469
Gynostemma pentaphyllum	ccmFn	1005	335	CTC (L) => CTT (L)	0.482
Gynostemma pentaphyllum	ccmFn	1416	472	CCC (P) => CCT (P)	0.361
Gynostemma pentaphyllum	ccmFn	1443	481	CTC (L) => CTT (L)	0.996
Gynostemma pentaphyllum	ccmFn	1599	533	TCC (S) => TCT (S)	0.232
Gynostemma pentaphyllum	cob	24	8	TTC (F) => TTT (F)	0.427
Gynostemma pentaphyllum	cob	319	107	CTA (L) => TTA (L)	0.348
Gynostemma pentaphyllum	cob	1098	366	TTC (F) => TTT (F)	0.339
Gynostemma pentaphyllum	cox1	15	5	GTC (V) => GTT (V)	0.961
Gynostemma pentaphyllum	cox1	63	21	TTC (F) => TTT (F)	0.448
Gynostemma pentaphyllum	cox1	1413	471	TTC (F) => TTT (F)	0.225
Gynostemma pentaphyllum	cox2	24	8	TTC (F) => TTT (F)	0.587
Gynostemma pentaphyllum	cox2	27	9	CTC (L) => CTT (L)	0.662
Gynostemma pentaphyllum	cox2	138	46	CTC (L) => CTT (L)	0.938
Gynostemma pentaphyllum	cox2	156	52	TTC (F) => TTT (F)	0.209
Gynostemma pentaphyllum	cox2	460	154	CTA (L) => TTA (L)	0.658
Gynostemma pentaphyllum	cox3	69	23	CTC (L) => CTT (L)	0.273
Gynostemma pentaphyllum	cox3	231	77	GTC (V) => GTT (V)	0.208
Gynostemma pentaphyllum	cox3	567	189	TTC (F) => TTT (F)	0.21
Gynostemma pentaphyllum	cox3	657	219	ATC (I) => ATT (I)	0.212
Gynostemma pentaphyllum	matR	1548	516	CCC (P) => CCT (P)	0.876
Gynostemma pentaphyllum	matR	1737	579	TAC (Y) => TAT (Y)	0.998
Gynostemma pentaphyllum	matR	1938	646	AAC (N) => AAT (N)	0.288
Gynostemma pentaphyllum	mttB	12	4	ATC (I) => ATT (I)	0.397
Gynostemma pentaphyllum	mttB	72	24	TTC (F) => TTT (F)	0.53
Gynostemma pentaphyllum	mttB	88	30	CTA (L) => TTA (L)	0.616
Gynostemma pentaphyllum	mttB	126	42	ATC (I) => ATT (I)	0.678
Gynostemma pentaphyllum	mttB	162	54	TTC (F) => TTT (F)	0.853
Gynostemma pentaphyllum	mttB	294	98	TTC (F) => TTT (F)	0.455
Gynostemma pentaphyllum	mttB	303	101	CCC (P) => CCT (P)	0.773
Gynostemma pentaphyllum	mttB	378	126	TTC (F) => TTT (F)	0.268
Gynostemma pentaphyllum	mttB	402	134	TTC (F) => TTT (F)	0.64
Gynostemma pentaphyllum	mttB	492	164	CTC (L) => CTT (L)	0.775
Gynostemma pentaphyllum	mttB	498	166	ATC (I) => ATT (I)	0.433
Gynostemma pentaphyllum	mttB	556	186	CTA (L) => TTA (L)	0.941
Gynostemma pentaphyllum	mttB	570	190	TCC (S) => TCT (S)	0.392
Gynostemma pentaphyllum	mttB	711	237	ATC (I) => ATT (I)	0.997
Gynostemma pentaphyllum	mttB	723	241	TTC (F) => TTT (F)	0.909
Gynostemma pentaphyllum	mttB	741	247	ATC (I) => ATT (I)	0.529
Gynostemma pentaphyllum	nad1	40	14	CTA (L) => TTA (L)	0.284
Gynostemma pentaphyllum	nad1	138	46	TTC (F) => TTT (F)	0.563
Gynostemma pentaphyllum	nad1	336	112	GCC (A) => GCT (A)	0.364
Gynostemma pentaphyllum	nad1	453	151	ATC (I) => ATT (I)	0.784
Gynostemma pentaphyllum	nad1	909	303	TTC (F) => TTT (F)	0.558
Gynostemma pentaphyllum	nad2	252	84	TTC (F) => TTT (F)	0.653
Gynostemma pentaphyllum	nad2	303	101	TTC (F) => TTT (F)	0.519
Gynostemma pentaphyllum	nad2	408	136	TCC (S) => TCT (S)	0.287
Gynostemma pentaphyllum	nad2	483	161	TCC (S) => TCT (S)	0.351
Gynostemma pentaphyllum	nad2	609	203	ACC (T) => ACT (T)	0.623
Gynostemma pentaphyllum	nad2	621	207	ATC (I) => ATT (I)	0.262
Gynostemma pentaphyllum	nad2	855	285	TTC (F) => TTT (F)	0.538
Gynostemma pentaphyllum	nad2	1212	404	TTC (F) => TTT (F)	0.606
Gynostemma pentaphyllum	nad2	1416	472	CCC (P) => CCT (P)	0.955
Gynostemma pentaphyllum	nad3	39	13	ATC (I) => ATT (I)	0.797
Gynostemma pentaphyllum	nad3	138	46	TTC (F) => TTT (F)	0.502
Gynostemma pentaphyllum	nad3	168	56	TTC (F) => TTT (F)	0.812
Gynostemma pentaphyllum	nad3	207	69	ATC (I) => ATT (I)	0.628
Gynostemma pentaphyllum	nad4	57	19	CCC (P) => CCT (P)	0.461
Gynostemma pentaphyllum	nad4	84	28	TTC (F) => TTT (F)	0.361
Gynostemma pentaphyllum	nad4	261	87	GAC (D) => GAT (D)	0.65
Gynostemma pentaphyllum	nad4	303	101	ATC (I) => ATT (I)	0.219
Gynostemma pentaphyllum	nad4	370	124	CTA (L) => TTA (L)	0.255
Gynostemma pentaphyllum	nad4	444	148	AGC (S) => AGT (S)	0.66
Gynostemma pentaphyllum	nad4	747	249	TCC (S) => TCT (S)	0.211
Gynostemma pentaphyllum	nad4	819	273	CCC (P) => CCT (P)	0.601
Gynostemma pentaphyllum	nad4	856	286	CTA (L) => TTA (L)	0.982
Gynostemma pentaphyllum	nad4	952	318	CTG (L) => TTG (L)	0.332
Gynostemma pentaphyllum	nad4	1006	336	CTA (L) => TTA (L)	0.952
Gynostemma pentaphyllum	nad4	1101	367	TAC (Y) => TAT (Y)	0.906
Gynostemma pentaphyllum	nad4	1152	384	TTC (F) => TTT (F)	0.861
Gynostemma pentaphyllum	nad4	1194	398	ATC (I) => ATT (I)	0.618
Gynostemma pentaphyllum	nad4	1452	484	TCC (S) => TCT (S)	0.271
Gynostemma pentaphyllum	nad4L	21	7	TTC (F) => TTT (F)	0.744
Gynostemma pentaphyllum	nad4L	36	12	ATC (I) => ATT (I)	0.469
Gynostemma pentaphyllum	nad4L	39	13	ATC (I) => ATT (I)	0.543
Gynostemma pentaphyllum	nad4L	150	50	TCC (S) => TCT (S)	0.814
Gynostemma pentaphyllum	nad4L	252	84	TTC (F) => TTT (F)	0.602
Gynostemma pentaphyllum	nad5	315	105	TCC (S) => TCT (S)	0.989
Gynostemma pentaphyllum	nad5	459	153	TTC (F) => TTT (F)	0.342
Gynostemma pentaphyllum	nad5	1408	470	CTG (L) => TTG (L)	0.46
Gynostemma pentaphyllum	nad5	1567	523	CTG (L) => TTG (L)	0.499
Gynostemma pentaphyllum	nad5	1665	555	CTC (L) => CTT (L)	0.279
Gynostemma pentaphyllum	nad5	1695	565	TTC (F) => TTT (F)	0.335
Gynostemma pentaphyllum	nad5	1758	586	TTC (F) => TTT (F)	0.209
Gynostemma pentaphyllum	nad6	144	48	TTC (F) => TTT (F)	0.628
Gynostemma pentaphyllum	nad7	24	8	ATC (I) => ATT (I)	0.504
Gynostemma pentaphyllum	nad7	99	33	AAC (N) => AAT (N)	0.413
Gynostemma pentaphyllum	nad7	276	92	TGC (C) => TGT (C)	0.505
Gynostemma pentaphyllum	nad7	315	105	TTC (F) => TTT (F)	0.61
Gynostemma pentaphyllum	nad7	789	263	ATC (I) => ATT (I)	0.922
Gynostemma pentaphyllum	nad7	795	265	ATC (I) => ATT (I)	0.634
Gynostemma pentaphyllum	nad7	963	321	TCC (S) => TCT (S)	0.452
Gynostemma pentaphyllum	nad7	1050	350	CCC (P) => CCT (P)	0.966
Gynostemma pentaphyllum	nad7	1137	379	GTC (V) => GTT (V)	0.941
Gynostemma pentaphyllum	nad9	534	178	TTC (F) => TTT (F)	0.524
Gynostemma pentaphyllum	rpl10	9	3	TTC (F) => TTT (F)	0.54
Gynostemma pentaphyllum	rpl10	9	3	TTC (F) => TTT (F)	0.54
Gynostemma pentaphyllum	rpl10	180	60	ACC (T) => ACT (T)	0.505
Gynostemma pentaphyllum	rpl10	180	60	ACC (T) => ACT (T)	0.505
Gynostemma pentaphyllum	rpl10	330	110	TAC (Y) => TAT (Y)	0.963
Gynostemma pentaphyllum	rpl10	330	110	TAC (Y) => TAT (Y)	0.963
Gynostemma pentaphyllum	rpl16	6	2	CTC (L) => CTT (L)	0.938
Gynostemma pentaphyllum	rpl16	183	61	GGC (G) => GGT (G)	0.977
Gynostemma pentaphyllum	rpl16	402	134	TCC (S) => TCT (S)	0.903
Gynostemma pentaphyllum	rpl2	75	25	TCC (S) => TCT (S)	0.267
Gynostemma pentaphyllum	rpl5	444	148	ATC (I) => ATT (I)	0.636
Gynostemma pentaphyllum	rps1	51	17	TTC (F) => TTT (F)	0.335
Gynostemma pentaphyllum	rps1	66	22	AAC (N) => AAT (N)	0.282
Gynostemma pentaphyllum	rps1	217	73	CTG (L) => TTG (L)	0.249
Gynostemma pentaphyllum	rps1	564	188	TTC (F) => TTT (F)	0.216
Gynostemma pentaphyllum	rps10	66	22	ACC (T) => ACT (T)	0.338
Gynostemma pentaphyllum	rps13	243	81	TTC (F) => TTT (F)	0.976
Gynostemma pentaphyllum	rps14	99	33	CCC (P) => CCT (P)	0.23
Gynostemma pentaphyllum	rps14	213	71	TCC (S) => TCT (S)	0.249
Gynostemma pentaphyllum	rps19	45	15	TTC (F) => TTT (F)	0.257
Gynostemma pentaphyllum	rps19	45	15	TTC (F) => TTT (F)	0.257
Gynostemma pentaphyllum	rps19	126	42	TTC (F) => TTT (F)	0.2
Gynostemma pentaphyllum	rps19	126	42	TTC (F) => TTT (F)	0.2
Gynostemma pentaphyllum	rps19	138	46	TCC (S) => TCT (S)	0.993
Gynostemma pentaphyllum	rps19	138	46	TCC (S) => TCT (S)	0.993
Gynostemma pentaphyllum	rps19	180	60	ATC (I) => ATT (I)	0.598
Gynostemma pentaphyllum	rps19	180	60	ATC (I) => ATT (I)	0.598
Gynostemma pentaphyllum	rps3	69	23	TTC (F) => TTT (F)	0.984
Gynostemma pentaphyllum	rps3	126	42	TTC (F) => TTT (F)	0.574
Gynostemma pentaphyllum	rps3	171	57	CTC (L) => CTT (L)	0.594
Gynostemma pentaphyllum	rps3	198	66	CCC (P) => CCT (P)	0.247
Gynostemma pentaphyllum	rps3	597	199	TCC (S) => TCT (S)	0.201
Gynostemma pentaphyllum	rps3	699	233	CCC (P) => CCT (P)	0.867
Gynostemma pentaphyllum	rps3	1617	539	ATC (I) => ATT (I)	0.228
Gynostemma pentaphyllum	rps4	33	11	ATC (I) => ATT (I)	0.217
Gynostemma pentaphyllum	rps4	186	62	CGC (R) => CGT (R)	0.301
Gynostemma pentaphyllum	rps4	258	86	ATC (I) => ATT (I)	0.356
Gynostemma pentaphyllum	rps4	477	159	TCC (S) => TCT (S)	0.685
Gynostemma pentaphyllum	rps4	624	208	ACC (T) => ACT (T)	0.591
Gynostemma pentaphyllum	rps4	669	223	ATC (I) => ATT (I)	0.964
Gynostemma pentaphyllum	rps4	678	226	ATC (I) => ATT (I)	0.467
Gynostemma pentaphyllum	rps7	177	59	CCC (P) => CCT (P)	0.393
Gynostemma pentaphyllum	rps7	309	103	TAC (Y) => TAT (Y)	0.475
Gynostemma pentaphyllum	rps7	346	116	CTG (L) => TTG (L)	0.245
Gynostemma pentaphyllum	sdh3	54	18	CTC (L) => CTT (L)	0.98
Gynostemma pentaphyllum	sdh3	87	29	TCC (S) => TCT (S)	0.243
Gynostemma pentaphyllum	sdh3	180	60	TTC (F) => TTT (F)	0.288
Gynostemma pentaphyllum	sdh3	204	68	ATC (I) => ATT (I)	0.828
Gynostemma pentaphyllum	sdh3	205	69	CTA (L) => TTA (L)	0.445
Gynostemma pentaphyllum	sdh4	84	28	AAC (N) => AAT (N)	0.218
Gynostemma pentaphyllum	sdh4	153	51	TTC (F) => TTT (F)	0.395
Gynostemma pentaphyllum	sdh4	321	107	ATC (I) => ATT (I)	0.263
Gynostemma pentaphyllum	sdh4	348	116	CTC (L) => CTT (L)	0.274
