# Supplementary material for: The Complete Mitochondrial Genome of Gynostemma pentaphyllum Reveals a Multipartite Structure and Dynamic Evolution in Cucurbitaceae
Source: Genes (Basel). 2025 Dec 20;17(1):7. doi: 10.3390/genes17010007 (PMC12840931; doi:10.3390/genes17010007)
Supplement: Supplementary file 1 [file genes-17-00007-s001.zip › Table S5.xlsx]

## Sheet: Table  S5
Table S5. Genetic diversity of protein-coding genes (PCGs) in the mitochondrial genome of Gynostemma pentaphyllum
Region	Pi	Total Number of mutations	Region length
atp1	0.00959	45	1530
atp4	0.0129	25	597
atp6	0.00794	19	858
atp8	0.01071	18	483
atp9	0.04136	29	237
ccmB	0.00552	12	621
ccmC	0.00599	14	699
ccmFc	0.01359	53	1317
ccmFn	0.01069	62	1737
cob	0.01003	31	1173
cox1	0.00891	36	1584
cox2	0.00851	18	783
cox3	0.01026	27	798
matR	0.01366	86	2007
mttB	0.01578	17	856
nad1	0.00857	25	978
nad2	0.00578	28	1467
nad3	0.0056	6	357
nad4	0.008	36	1488
nad4L	0.00613	5	303
nad5	0.00731	47	2014
nad6	0.00732	13	618
nad7	0.00643	24	1185
nad9	0.00798	12	573
rpl10	0.02533	28	490
rpl16	0.01249	9	516
rpl2	0.01978	47	1023
rpl5	0.01007	19	558
rps1	0.01648	31	647
rps10	0.01115	13	423
rps12	0.00768	10	378
rps13	0.0137	13	351
rps14	0.022	10	303
rps19	0.00853	7	330
rps3	0.01339	71	1701
rps4	0.01822	48	1134
rps7	0.00682	10	447
rrn18	0.01087	59	1956
rrn26	0.00858	72	3440
rrn5	0.00969	4	121
sdh3	0.02616	25	318
sdh4	0.01329	18	408
