# Supplementary material for: The Complete Mitochondrial Genome of Gynostemma pentaphyllum Reveals a Multipartite Structure and Dynamic Evolution in Cucurbitaceae
Source: Genes (Basel). 2025 Dec 20;17(1):7. doi: 10.3390/genes17010007 (PMC12840931; doi:10.3390/genes17010007)
Supplement: Supplementary file 1 [file genes-17-00007-s001.zip › Table S6.xlsx]

## Sheet: Table S6
Table S6. Homologous fragments identified between the mitochondrial and chloroplast genomes of Gynostemma pentaphyllum
Query-chl	Subject-mt	Percentage of identical matches	Length	Expect value	Bitscore	Gene(cp)	Gene(mt)
Chloroplast	1	99.944	3550	0	6545	rpoC2(partical:41.67%);rpoC1(partical:59.35%)
Chloroplast	1	99.942	1713	0	3157	ycf2(partical:25.03%)
Chloroplast	1	99.942	1713	0	3157	ycf2(partical:25.03%)
Chloroplast	1	97.468	79	6.18e-31	135	trnH-GUG	rps3(partical:0.35%);trnH-GTG
Chloroplast	3	95.025	1387	0	2148	rpoC2(partical:33.17%)
Chloroplast	3	100	28	6.4e-06	52.8	atpB(partical:1.87%)
Chloroplast	3	100	28	6.4e-06	52.8	atpB(partical:1.87%)
Chloroplast	2	87.5	1088	0	1216	psbJ;psbL;psbF;psbE
Chloroplast	2	74.07	887	2.06e-85	316	rrn16(partical:57.99%)	rrn18(partical:44.16%)
Chloroplast	2	74.07	887	2.06e-85	316	rrn16(partical:57.99%)	rrn18(partical:44.16%)
Chloroplast	2	76.498	651	2.66e-84	313	petL;petG;trnW-CCA	trnW-CCA
Chloroplast	2	96.429	84	1.72e-31	137	trnN-GUU	trnN-GTT
Chloroplast	2	96.429	84	1.72e-31	137	trnN-GUU	trnN-GTT
Chloroplast	2	95	40	2.96e-09	63.9	atpA(partical:2.62%)
Chloroplast	5	93.59	78	2.24e-25	117	trnM-CAU	trnM-CAT
Chloroplast	6	97.297	37	2.96e-09	63.9	trnI-CAU(partical:50.00%)	trnI-TAT(partical:43.02%)
Chloroplast	6	97.297	37	2.96e-09	63.9	trnI-CAU(partical:50.00%)	trnI-TAT(partical:43.02%)
