# Supplementary material for: The Complete Mitochondrial Genome of Gynostemma pentaphyllum Reveals a Multipartite Structure and Dynamic Evolution in Cucurbitaceae
Source: Genes (Basel). 2025 Dec 20;17(1):7. doi: 10.3390/genes17010007 (PMC12840931; doi:10.3390/genes17010007)
Supplement: Supplementary file 1 [file genes-17-00007-s001.zip › Table S7.xlsx]

## Sheet: Table S7
Table S7. Syntenic blocks identified among the mitochondrial genomes of Gynostemma pentaphyllum and six related species
Reference	Ref len	Ref homo len	Prop in ref	Query	Query len	Query homo len	Prop in query
Gynostemma pentaphyllum	324284	219571	0.6771	Citrullus lanatus	379236	217210	0.5728
Gynostemma pentaphyllum	324284	219663	0.6774	Cucurbita pepo	982833	208905	0.2126
Gynostemma pentaphyllum	324284	264548	0.8158	Momordica charantia	331440	257228	0.7761
Gynostemma pentaphyllum	324284	220854	0.6811	Lagenaria siceraria	357547	213952	0.5984
Gynostemma pentaphyllum	324284	266371	0.8214	Thladiantha cordifolia	327533	259471	0.7922
Gynostemma pentaphyllum	324284	202214	0.6236	Benincasa hispida	431446	209082	0.4846
